# Supplementary material for: Pharmacologic Targeting of MMP2/9 Decreases Peritoneal Metastasis Formation of Colorectal Cancer in a Human Ex Vivo Peritoneum Culture Model
Source: Cancers (Basel). 2022 Aug 2;14(15):3760. doi: 10.3390/cancers14153760 (PMC9367441; doi:10.3390/cancers14153760)
Supplement: Supplementary file 1 [file cancers-14-03760-s001.zip]

Archive with 3 entries (3 files):
- cancers-1851946_uncropped WB figures.pdf
- S1.tif
- S2.tif
